# Supplementary material for: Novel HSA-PMEMA Nanomicelles Prepared via Site-Specific In Situ Polymerization-Induced Self-Assembly for Improved Intracellular Delivery of Paclitaxel
Source: Pharmaceutics. 2025 Mar 1;17(3):316. doi: 10.3390/pharmaceutics17030316 (PMC11945012; doi:10.3390/pharmaceutics17030316)
Supplement: Supplementary file 1 [file pharmaceutics-17-00316-s001.zip]

Archive with 1 entries (1 files):
- pharmaceutics-3434785-supplementary.pdf
